# Supplementary material for: Expression Profiling of Flavonoid Biosynthesis Genes and Secondary Metabolites Accumulation in Populus under Drought Stress
Source: Molecules. 2021 Sep 13;26(18):5546. doi: 10.3390/molecules26185546 (PMC8467073; doi:10.3390/molecules26185546)
Supplement: Supplementary file 1 [file molecules-26-05546-s001.zip]

Archive with 1 entries (1 files):
- molecules-1366216-supplementary.pdf
